# Supplementary material for: Management and Genetic Diversity of an Italian Pistacia Collection Through Microsatellite Markers
Source: Int J Mol Sci. 2025 Dec 19;27(1):13. doi: 10.3390/ijms27010013 (PMC12785672; doi:10.3390/ijms27010013)
Supplement: Supplementary file 1 [file ijms-27-00013-s001.zip]

Archive with 1 entries (1 files):
- ijms-4024285-supplementary.xlsx
