# Supplementary material for: Management and Genetic Diversity of an Italian Pistacia Collection Through Microsatellite Markers
Source: Int J Mol Sci. 2025 Dec 19;27(1):13. doi: 10.3390/ijms27010013 (PMC12785672; doi:10.3390/ijms27010013)
Supplement: Supplementary file 1 [file ijms-27-00013-s001.zip › ijms-4024285-supplementary.xlsx]

## Sheet:  Table S1
Genetic profiles of the accessions bearing private alleles (in bold, and shaded in light grey).
Sample Name	EPVF03	EPVM017	EPVF010	EPVM049	EPVM041	EPVM059	EPVF021	EPVM022	EPVF023b	EPVF013	EPVF018	EPVF030	EPVF032	EPVM056
P. integerrima-2.17	225/245	249/249	216/216	249/252	318/325	225/245	219/225	245/247	217/217	610/600	710/690	610/600	610/600	400/400
P. integerrima-3.24	225/245	245/249	216/216	249/252	318/325	225/245	219/225	245/247	217/217	610/600	710/690	610/600	610/600	400/400
P. integerrima-3.25	225/245	245/249	216/216	249/252	318/325	225/245	219/225	245/247	217/217	610/600	710/690	610/600	610/600	400/400
P. integerrima-4.22	225/245	245/249	216/216	249/252	-/-	225/245	219/225	245/247	217/217	610/610	710/690	610/600	610/600	400/400
P. integerrima-4.23	-/-	245/249	216/216	249/252	318/325	225/245	219/225	245/247	217/217	610/610	710/690	610/600	610/600	400/400
P. integerrima x P. vera Chico-4.8	220/235	245/249	208/216	249/257	307/330	220/235	219/225	241/245	217/217	610/610	690/690	-/-	610/610	390/390
P. terebintuhs-3.21	220/220	245/245	208/212	249/286	-/-	220/220	219/225	245/245	217/245	650/610	690/690	610/610	700/610	400/400
P. terebintuhs-5.2	220/220	-/-	208/208	249/249	307/307	220/220	225/228	245/245	217/245	650/610	710/690	610/610	700/610	410/410
P. terebintuhs-6.1	220/220	-/-	208/212	249/263	307/307	220/220	225/228	245/245	217/217	650/610	710/690	610/610	700/700	400/400
Iraq-1.3	230/235	249/249	216/216	249/249	325/325	230/235	219/219	241/241	217/217	610/610	690/690	610/610	610/610	375/375
Iraq-1.4	230/235	249/249	216/216	249/249	325/325	230/235	219/219	241/241	217/217	610/600	690/690	610/610	610/600	375/375
Iraq-1.5	230/245	249/249	216/216	249/249	325/325	230/235	219/219	241/241	217/217	610/600	690/690	610/610	610/600	375/375
Rashiti-1.6	230/230	-/-	216/216	249/249	325/325	230/230	219/219	241/241	217/217	610/600	690/690	610/610	610/600	400/380
Rashiti-1.7	230/230	249/249	216/216	249/249	325/325	230/230	219/219	241/241	217/241	610/600	690/690	610/610	610/600	400/380
Rashiti-1.8	230/230	249/249	216/216	249/249	325/325	230/230	219/219	241/241	217/241	610/610	690/690	610/610	610/600	400/380
Rashiti-1.9	230/230	-/-	216/216	249/249	325/325	230/230	219/219	241/241	217/241	610/600	690/690	610/610	610/600	400/380

## Sheet: Table S2
Genetic profiles of the 118 Pistacia accessions with the 27 SSR markers. The color are the same used in the phylogenetic tree All male individuals are in bold character, Italian genotypes are violet, Mediterranean accessions are light-blue, USA cultivars are pink, P. integerrima are blue, P. therebintus are ochre and the hybrid Chico is green
Sample Name	EPVF022	EPVM024	EPVM051	EPVM058	EPVM035	EPVM063	EPVM017	EPVF010	EPVM049	EPVM041	EPVM059	EPVM033	EPVF021	EPVM040	EPVM022	EPVF023a	EPVF023b	EPVF004	EPVF013	EPVF018	EPVF030	EPVF032	EPVM016	EPVM002	EPVM056	EPVM054	EPVM050	EPVM043
P. integerrima-2.17	225/245	227/237	137/149	245/247	140/140	177/190	249/249	216/216	249/252	318/325	225/245	-/-	219/225	-/-	245/247	205/205	217/217	470/470	610/600	710/690	610/600	610/600	490/490	650/640	400/400	970/950	950/930	450/440
P. integerrima-3.24	225/245	-/-	149/149	245/247	140/140	-/-	245/249	216/216	249/252	318/325	225/245	302/302	219/225	107/116	245/247	191/198	217/217	470/470	610/600	710/690	610/600	610/600	490/490	650/640	400/400	970/950	950/950	450/450
P. integerrima-3.25	225/245	227/227	-/-	-/-	-/-	177/190	245/249	216/216	249/252	318/325	225/245	-/-	219/225	-/-	245/247	205/205	217/217	470/470	610/600	710/690	610/600	610/600	490/490	650/640	400/400	970/950	950/-	450/450
P. integerrima-4.22	225/245	227/227	137/149	245/247	140/140	177/190	245/249	216/216	249/252	-/-	225/245	-/-	219/225	-/-	245/247	205/205	217/217	470/470	610/610	710/690	610/600	610/600	490/490	650/640	400/400	970/950	950/950	450/440
P. integerrima-4.23	-/-	227/227	137/149	245/247	140/140	177/190	245/249	216/216	249/252	318/325	225/245	302/302	219/225	107/116	245/247	202/202	217/217	470/470	610/610	710/690	610/600	610/600	490/490	650/640	400/400	970/970	950/930	450/450
P. integerrima x P. vera Chico-4.8	220/235	237/237	/149	245/247	140/140	190/190	245/249	208/216	249/257	307/330	220/235	302/302	219/225	107/116	241/245	202/202	217/217	470/470	610/610	690/690	-/-	610/610	480/480	650/650	390/390	970/970	950/950	450/450
P. terebintuhs-3.21	220/220	237/237	137/149	245/245	-/-	177/190	245/245	208/212	249/286	-/-	220/220	302/304	219/225	107/107	245/245	205/205	217/245	470/470	650/610	690/690	610/610	700/610	480/500	650/640	400/400	970/970	950/930	450/440
P. terebintuhs-5.2	220/220	232/232	149/149	245/250	140/140	177/190	-/-	208/208	249/249	307/307	220/220	302/302	225/228	107/107	245/245	-/202	217/245	470/470	650/610	710/690	610/610	700/610	480/500	650/640	410/410	970/970	950/950	450/450
P. terebintuhs-6.1	220/220	232/237	137/149	247/247	140/140	177/190	-/-	208/212	249/263	307/307	220/220	-/-	225/228	107/116	245/245	205/205	217/217	470/470	650/610	710/690	610/610	700/700	500/500	650/640	400/400	970/950	950/930	450/440
Aegina-3.16	235/235	-/-	113/149	247/247	140/140	166/190	249/249	216/216	249/291	325/325	230/235	-/-	219/219	107/107	241/241	191/198	217/217	470/470	610/600	690/690	610/610	610/600	480/490	650/640	410/390	970/970	950/-	450/440
Aegina-3.17	230/235	237/237	137/149	-/-	140/140	177/190	249/249	216/216	249/249	325/325	230/235	-/-	-/-	-/-	241/241	205/205	217/217	470/470	610/600	690/690	610/610	610/600	480/490	650/640	410/390	970/950	950/950	450/440
Aegina-3.18	230/235	237/237	-/-	247/247	140/140	177/190	249/249	216/216	249/249	325/325	230/235	302/302	219/219	107/107	241/241	202/202	217/217	470/470	610/610	690/690	610/610	610/600	480/490	650/640	410/390	970/970	950/930	450/450
Aegina-3.19	230/235	-/-	137/149	247/247	-/-	177/190	249/249	216/216	249/249	-/-	230/235	302/302	219/219	107/107	241/241	205/205	217/217	470/470	610/600	690/690	610/610	610/600	480/490	650/640	410/390	970/-	950/930	450/450
Aegina-3.20	230/235	237/237	137/149	247/247	140/140	177/190	249/249	216/216	249/249	325/325	230/235	302/302	219/219	107/107	241/250	202/205	217/217	470/470	610/600	690/690	610/610	610/600	480/490	650/640	410/390	970/-	950/930	450/450
Ask-2.8	230/230	237/237	113/149	247/247	140/140	166/190	249/249	216/216	249/249	325/325	230/230	302/302	219/219	107/107	241/241	191/198	217/217	470/470	610/600	690/690	610/610	610/600	480/480	650/650	380/380	-/-	950/930	450/450
Ask-4.5	230/230	237/237	113/149	247/247	140/140	177/190	249/249	216/216	249/249	325/325	230/230	302/302	219/219	107/116	241/-	202/202	217/217	470/470	610/600	690/690	610/610	610/600	480/480	650/640	380/380	970/950	950/950	-/-
Greco-2.2	235/245	237/237	137/149	247/247	140/140	177/190	249/249	216/216	249/252	307/325	-/-	302/302	219/219	107/107	241/245	202/202	217/217	470/470	610/600	690/690	610/610	610/600	480/490	650/640	410/390	970/950	950/950	450/440
Greco-2.23	235/245	237/237	149/149	247/247	140/140	177/190	249/249	216/216	249/252	307/325	-/-	302/302	219/219	107/107	241/245	202/202	217/217	470/470	610/610	690/690	610/610	610/600	480/490	650/640	410/390	970/970	950/950	450/450
Greco-4.11	235/245	237/237	137/149	247/247	140/140	177/190	249/249	216/216	249/252	307/325	235/245	302/302	219/219	107/107	241/245	202/202	217/217	470/470	610/600	690/690	610/610	610/600	480/490	650/640	410/390	970/950	950/930	450/-
Iraq-1.3	230/235	237/244	137/149	247/247	140/143	177/190	249/249	216/216	249/249	325/325	230/235	302/302	219/219	107/107	241/241	202/202	217/217	470/470	610/610	690/690	610/610	610/610	480/500	650/650	375/375	-/-	950/950	450/450
Iraq-1.4	230/235	237/237	137/149	247/247	140/143	177/190	249/249	216/216	249/249	325/325	230/235	302/302	219/219	107/107	241/241	205/205	217/217	470/470	610/600	690/690	610/610	610/600	480/500	650/640	375/375	970/950	950/930	450/450
Iraq-1.5	230/245	237/237	137/149	247/247	140/143	177/190	249/249	216/216	249/249	325/325	230/235	302/302	219/219	107/107	241/241	202/205	217/217	470/470	610/600	690/690	610/610	610/600	480/500	650/640	375/375	970/970	950/930	450/450
Larnaka-4.10	235/245	237/237	137/149	247/247	140/140	177/190	-/-	216/216	249/249	325/325	235/245	-/-	-/-	-/-	241/241	205/205	217/217	470/470	610/600	690/690	610/610	610/600	480/500	650/640	380/380	970/950	950/930	450/440
Larnaka-4.12	235/245	237/237	137/149	247/247	140/140	177/190	249/249	216/216	249/249	325/325	235/245	302/302	219/219	107/107	241/241	205/205	217/217	470/470	610/610	690/690	610/610	610/600	480/500	650/640	380/380	970/950	950/930	450/450
Larnaka-4.13	235/245	237/237	137/149	247/247	140/140	177/190	249/249	216/216	249/249	325/325	235/245	302/302	219/219	107/107	241/241	202/205	217/217	470/470	610/610	690/690	610/610	610/600	480/500	650/640	380/380	970/950	950/930	450/450
Larnaka-4.15	235/245	237/237	113/149	247/247	140/140	190/190	-/-	216/216	249/249	325/325	235/245	302/302	219/219	107/107	241/241	202/202	217/217	470/470	610/610	690/690	610/610	610/600	480/500	650/650	380/380	970/970	950/950	450/450
Larnaka-4.9	235/245	237/237	149/149	247/247	140/140	166/190	249/249	216/216	249/249	325/325	235/245	302/302	-/-	107/116	241/241	191/191	217/217	470/470	610/600	690/690	610/610	610/600	480/500	650/640	380/380	-/-	950/950	450/450
Nazareth-2.14	220/235	237/237	113/149	247/247	140/140	177/190	249/249	216/216	249/249	325/325	235/235	-/-	219/219	107/107	241/241	202/202	217/241	470/470	610/600	690/690	610/610	610/600	480/480	650/640	380/380	970/970	950/930	450/-
Rashiti-1.10	230/230	237/237	137/149	247/247	140/143	177/190	249/249	216/216	249/249	325/325	230/230	-/-	-/-	-/-	241/241	205/205	217/217	470/470	610/600	690/690	610/610	610/600	480/500	650/640	400/380	970/950	950/930	450/450
Rashiti-1.6	230/230	237/248	149/149	247/247	140/143	177/190	-/-	216/216	249/249	325/325	230/230	302/302	219/219	107/107	241/241	205/205	217/217	470/470	610/600	690/690	610/610	610/600	480/500	650/640	400/380	970/950	950/930	450/440
Rashiti-1.7	230/230	237/237	149/149	247/247	140/143	157/190	249/249	216/216	249/249	325/325	230/230	302/302	219/219	107/107	241/241	202/202	217/241	470/470	610/600	690/690	610/610	610/600	480/500	650/640	400/380	970/970	950/930	450/440
Rashiti-1.8	230/230	-/-	110/149	247/247	140/143	157/190	249/249	216/216	249/249	325/325	230/230	302/302	219/219	107/107	241/241	191/191	217/241	470/470	610/610	690/690	610/610	610/600	480/500	650/650	400/380	970/950	950/930	450/440
Rashiti-1.9	230/230	-/-	110/149	247/247	140/143	157/190	-/-	216/216	249/249	325/325	230/230	302/302	219/219	107/107	241/241	191/191	217/241	470/470	610/600	690/690	610/610	610/600	480/500	650/640	400/380	970/970	950/930	450/440
Red Aleppo-2.10	235/245	237/237	137/149	247/247	140/140	-/190	-/-	216/216	249/291	325/325	230/245	-/-	219/219	107/107	241/241	202/202	217/217	470/470	610/610	690/690	610/610	610/600	480/480	650/640	410/390	970/950	950/930	450/450
Red Aleppo-2.12	235/245	237/237	137/149	-/-	140/140	177/190	-/-	216/216	249/291	325/325	235/245	302/302	219/219	107/107	241/241	202/205	217/217	470/470	610/600	690/690	610/610	610/600	480/480	650/640	410/390	970/950	950/930	450/440
Red Aleppo-2.15	235/245	-/-	113/149	247/247	140/143	190/190	249/249	216/216	249/249	325/325	-/-	302/302	219/219	107/116	241/241	null/null	217/217	470/470	610/610	690/690	610/610	610/600	480/480	650/640	410/390	970/970	950/950	-/-
Red Aleppo-2.9	235/245	237/237	137/149	247/247	-/-	177/190	-/-	216/216	249/249	325/325	235/245	-/-	-/-	-/-	241/241	205/205	217/217	470/470	610/600	690/690	610/610	610/600	480/480	650/640	410/390	970/950	950/930	450/450
Sfax-1.11	-/-	237/237	-/-	247/247	140/140	177/190	249/249	216/216	249/249	325/325	235/245	302/302	219/219	107/107	241/241	202/202	217/217	470/470	610/600	690/690	610/610	610/600	480/490	650/640	400/380	970/950	950/930	450/440
Sfax-1.12	-/-	237/237	-/-	247/247	140/140	177/190	249/249	216/216	249/249	325/325	235/245	302/302	219/219	107/107	241/241	202/202	217/217	470/470	610/600	690/690	610/610	610/600	480/490	650/650	400/380	970/950	950/930	450/450
Sfax-1.13	235/245	237/237	149/149	247/247	140/140	177/190	249/249	216/216	249/291	325/325	235/245	302/302	219/219	107/107	245/245	202/205	217/217	470/470	610/600	690/690	610/610	610/600	480/490	650/640	400/380	970/950	950/930	450/450
Sfax-1.14	235/245	237/237	149/149	247/247	-/-	177/190	249/249	216/216	249/249	325/325	235/245	-/-	219/219	107/107	241/241	null/null	217/241	470/470	610/600	690/690	610/610	610/600	480/490	650/650	400/380	970/970	950/930	450/450
Sfax-1.15	-/-	237/237	-/-	-/-	140/140	177/190	249/249	216/216	249/249	325/325	235/245	302/302	219/219	107/107	241/241	null/null	217/241	470/470	610/600	690/690	610/610	610/600	480/490	650/640	390/390	970/970	950/930	450/440
Unknown-4.1	245/245	237/237	137/149	247/247	140/140	177/190	249/249	216/216	249/249	325/325	245/245	302/302	219/219	107/107	-/-	205/205	217/217	470/470	610/610	690/690	610/610	610/600	480/480	650/640	380/380	970/-	950/950	450/450
Baglio-3.12	230/230	-/-	137/149	247/247	140/140	190/190	249/249	216/216	249/249	325/325	230/230	302/302	219/219	107/107	241/241	202/205	217/217	470/470	610/600	690/690	610/610	610/600	480/480	650/640	400/380	970/-	950/930	450/440
Baglio-3.13	230/230	237/237	149/149	-/-	-/-	177/190	249/249	216/216	249/249	325/325	230/230	302/302	219/219	107/107	241/241	205/205	217/217	470/470	610/600	690/690	610/610	610/610	480/480	650/640	400/380	970/970	950/930	450/450
Baglio-3.14	230/230	237/237	113/149	247/247	140/140	177/190	-/-	216/216	249/249	325/325	230/230	302/302	219/219	107/107	241/241	202/202	217/217	470/470	610/600	690/690	610/610	610/610	480/480	650/640	400/380	970/950	950/950	450/440
Baglio-3.15	230/230	237/237	149/149	247/247	140/140	166/190	249/249	216/216	249/249	325/325	230/230	-/-	219/219	107/107	-/-	-/-	-/-	470/470	610/600	690/690	610/610	610/600	480/480	650/640	400/380	970/950	950/950	450/440
Bianca-2.16	-/-	237/237	113/149	-/-	140/140	166/190	249/249	216/216	249/249	325/325	230/245	302/302	219/219	107/107	241/241	191/198	217/217	470/470	610/610	690/690	610/610	610/600	480/480	650/640	400/380	970/970	950/950	450/-
Bianca-2.18	230/245	237/237	137/149	247/247	140/140	177/190	249/249	216/216	249/249	325/325	230/245	-/-	219/219	107/107	241/241	202/202	217/217	470/470	610/610	690/690	610/610	610/600	480/480	650/640	400/380	970/970	950/950	450/450
Bianca-2.19	230/245	237/237	137/149	247/247	140/140	190/190	249/249	216/216	249/249	325/325	230/245	-/-	219/219	107/107	241/241	205/205	217/217	470/470	610/600	690/690	610/610	610/600	480/480	650/640	400/380	970/950	950/930	450/440
Bianca-2.21	230/245	237/237	149/149	247/247	140/140	177/190	249/249	216/216	249/249	325/325	230/245	-/-	219/219	107/107	241/241	205/205	217/217	470/470	610/600	690/690	610/610	610/600	480/480	-/-	400/380	970/950	950/930	450/440
Bronte-1.21	230/245	-/-	137/149	247/247	140/140	177/190	249/249	216/216	249/249	325/325	230/245	-/-	219/219	107/107	241/241	205/205	217/217	470/470	610/610	690/690	610/610	610/610	480/480	650/640	400/380	970/950	950/930	450/450
Bronte-1.23	-/-	237/237	149/149	247/247	140/140	177/190	249/249	216/216	249/249	325/325	230/245	302/302	219/219	107/107	241/241	null/null	217/217	470/470	610/600	690/690	610/610	610/600	480/480	650/640	400/380	970/970	950/950	450/440
Bronte-1.24	230/245	237/237	113/149	247/247	140/140	177/190	249/249	216/216	249/249	325/325	230/245	302/302	219/219	107/107	241/241	202/202	217/217	470/470	610/600	690/690	610/610	610/600	480/480	650/640	400/380	970/970	950/950	450/450
Bronte-1.25	230/245	-/-	113/149	247/247	140/140	166/190	249/249	216/216	249/249	-/-	-/-	302/302	219/219	107/107	-/-	191/191	217/217	470/470	610/610	690/690	610/610	610/610	480/480	650/650	400/380	970/950	950/930	450/450
Bronte-1.26	230/245	237/237	113/149	247/247	140/140	166/190	-/-	216/216	249/249	325/325	230/245	302/302	219/219	107/107	241/241	191/198	217/217	470/470	610/610	690/690	610/610	610/600	480/480	650/640	400/380	970/970	950/930	-/-
Cerasuola-3.10	230/230	-/-	137/149	247/247	140/140	190/190	249/249	216/216	249/249	325/325	230/230	-/-	-/-	107/107	241/241	205/205	217/217	470/470	610/600	690/690	610/610	610/600	480/480	650/640	380/380	970/970	950/930	450/440
Cerasuola-3.6	230/230	237/237	113/149	247/247	140/140	177/190	-/-	216/216	249/249	-/-	230/230	302/302	219/219	107/107	241/241	191/198	217/217	470/470	610/610	690/690	610/610	610/610	480/480	650/650	380/380	970/970	950/930	450/440
Cerasuola-3.7	230/230	-/-	113/149	247/247	140/140	166/190	-/-	216/216	249/249	325/325	230/230	-/-	219/219	107/107	241/241	191/198	217/217	470/470	610/610	690/690	610/610	610/600	480/480	650/640	380/380	970/970	950/930	450/450
Cerasuola-3.9	230/230	237/237	137/149	247/247	140/140	177/190	-/-	216/216	249/249	325/325	230/230	302/302	219/219	107/107	241/241	202/202	217/217	470/470	610/600	690/690	610/610	610/600	480/480	650/640	380/380	970/950	950/930	450/440
Insolia-3.1	230/245	237/237	137/149	247/247	140/140	177/190	249/249	216/216	249/249	325/325	230/245	-/-	219/219	107/107	241/241	202/202	217/217	470/470	610/600	690/690	610/610	610/600	480/480	650/640	400/380	970/950	950/930	450/440
Insolia-3.2	230/245	-/-	137/149	247/247	140/140	177/190	249/249	216/216	249/249	325/325	230/245	-/-	219/219	-/-	241/241	-/-	-/-	470/470	610/610	690/690	610/610	610/600	480/480	650/640	400/380	970/950	950/-	450/450
Insolia-3.3	230/245	-/-	137/149	247/247	140/140	177/190	249/249	216/216	249/249	325/325	230/245	-/-	219/219	107/107	241/241	null/null	217/217	470/470	610/600	690/690	610/610	610/600	480/480	650/640	400/380	970/970	950/930	450/440
Insolia-3.4	230/245	-/-	149/149	247/247	140/140	177/190	249/249	216/216	249/249	325/325	230/245	302/302	219/219	107/107	241/241	205/205	217/217	470/470	610/600	690/690	610/610	610/600	480/480	650/640	400/380	970/970	950/930	450/440
Insolia-3.5	230/245	-/-	113/149	247/247	140/140	177/190	249/249	216/216	249/249	325/325	230/230	-/-	219/219	107/107	241/241	202/202	217/217	470/470	610/600	690/690	610/610	610/600	480/480	650/640	400/380	970/950	950/930	450/450
M-502-2.11	230/245	237/237	137/149	247/247	140/140	177/190	249/249	216/216	249/249	325/325	245/245	-/-	219/219	107/107	241/241	205/205	217/217	470/470	610/600	690/690	610/610	610/610	480/480	650/640	380/380	970/950	950/930	450/450
M-502-4.2	245/245	-/-	137/149	247/247	140/140	177/190	249/249	216/216	249/249	325/325	/245	-/-	219/219	107/107	245/245	202/205	217/217	470/470	610/610	690/690	610/610	610/600	480/480	650/640	380/380	970/950	950/930	450/450
Napoletana-2.1	230/245	237/237	137/149	247/247	140/140	-/-	-/-	216/216	249/249	325/325	230/245	-/-	-/-	-/-	241/241	null/null	217/217	470/470	610/610	690/690	610/610	610/600	480/480	650/650	400/380	970/-	950/930	450/450
Napoletana-2.3	230/245	237/237	137/149	247/247	140/140	177/190	249/249	216/216	249/249	325/325	230/245	302/302	219/219	107/107	241/241	205/205	217/217	470/470	610/600	690/690	610/610	610/610	480/480	650/650	400/380	970/970	950/930	450/450
Napoletana-2.4	230/245	237/237	137/149	247/247	140/140	177/190	-/-	216/216	249/249	325/325	230/245	302/302	219/219	107/107	241/241	205/205	217/241	470/470	610/600	690/690	610/610	610/600	480/480	650/640	400/380	970/950	950/930	450/440
Napoletana-2.6	230/245	237/237	113/149	247/247	-/-	177/190	249/249	216/216	249/249	325/325	230/245	302/302	219/219	107/107	241/241	null/null	217/241	470/470	610/600	690/690	610/610	610/600	480/480	650/650	400/380	970/970	950/930	450/450
Napoletana-2.7	230/245	237/237	113/149	247/247	140/140	166/190	249/249	-/-	249/249	325/325	-/-	302/302	219/219	107/107	241/241	191/198	217/241	470/470	610/610	690/690	610/610	610/600	480/480	650/640	400/380	970/950	950/930	450/450
Tignusa-1.16	-/-	237/237	113/149	-/-	140/140	166/190	-/-	216/216	249/249	325/325	230/230	302/302	219/219	107/107	241/241	191/191	217/217	470/470	610/610	690/690	610/610	610/600	480/480	650/640	400/380	-/-	950/930	450/450
Tignusa-1.17	-/-	237/237	113/149	247/247	140/140	166/190	249/249	216/216	249/249	325/325	230/245	302/302	219/219	107/107	241/241	null/null	217/217	470/470	610/610	690/690	610/610	610/610	480/480	650/650	400/380	970/970	-/-	-/-
Tignusa-1.18	230/245	237/237	137/149	247/247	140/140	177/190	249/249	216/216	249/249	325/325	230/245	-/-	-/-	-/-	241/241	202/205	217/217	470/470	610/600	690/690	610/610	610/610	480/480	650/640	400/380	970/-	950/930	450/450
Unknown-2.24	230/245	237/237	113/149	247/247	140/140	166/190	249/249	216/216	249/249	325/325	-/-	-/-	219/219	107/107	241/241	191/191	217/241	470/470	610/600	690/690	610/610	610/600	480/480	650/650	400/380	970/950	950/930	450/440
Unknown-4.26	230/245	237/237	137/149	247/247	140/140	177/190	249/249	216/216	249/249	325/325	230/245	302/302	219/219	116/116	241/241	202/205	217/217	470/470	610/610	690/690	610/610	610/600	490/490	650/640	400/380	970/950	950/930	450/-
Unknown-4.24	230/230	237/237	137/149	247/247	140/140	177/190	249/249	216/216	249/249	325/325	230/230	302/302	219/219	107/107	241/241	205/205	217/217	470/470	610/610	690/690	610/610	610/600	480/480	650/640	400/380	970/950	950/930	450/440
Golden Hills-6.11	230/245	237/237	149/149	247/247	140/143	177/190	249/249	216/216	249/291	325/325	230/245	-/-	219/219	107/107	241/241	205/205	217/217	470/470	610/600	690/690	610/610	610/600	500/500	650/640	380/380	970/950	950/930	450/440
Golden Hills-6.12	230/245	237/237	113/149	247/247	140/143	177/190	-/-	216/216	249/291	325/325	-/-	-/-	219/219	107/116	241/241	202/202	217/217	470/470	610/610	690/690	-/-	610/600	490/500	650/640	380/380	970/-	950/950	450/450
Golden Hills-6.13	230/245	237/237	113/149	-/-	140/143	177/190	-/-	216/216	249/291	325/325	230/245	-/-	219/219	107/107	241/241	191/191	217/217	470/470	610/610	690/690	610/610	610/600	490/500	650/640	380/380	970/950	950/930	450/440
Golden Hills-6.15	230/245	237/237	-/-	247/247	-/-	177/190	249/249	216/216	249/249	325/325	-/-	-/-	-/-	-/-	241/241	205/205	217/217	470/470	610/610	690/690	610/610	610/610	490/500	650/640	380/380	970/950	950/930	450/440
Golden Hills-6.16	230/245	237/237	137/149	-/-	140/143	177/190	249/249	216/216	249/249	325/325	230/245	302/302	219/219	-/-	241/241	202/202	217/217	470/470	610/610	690/690	610/610	610/610	490/500	650/650	400/380	970/950	950/930	450/450
Golden Hills-6.17	230/245	237/237	137/149	247/247	140/143	177/190	249/249	216/216	249/249	325/325	230/245	302/302	219/219	107/107	241/241	205/205	217/217	470/470	610/600	690/690	610/610	610/610	490/500	650/650	380/380	970/950	950/-	450/450
Golden Hills-6.19	230/245	237/237	149/149	247/247	140/143	177/190	249/249	216/216	249/291	325/325	230/245	302/302	219/219	107/107	241/241	205/205	217/217	470/470	610/600	690/690	610/610	610/600	490/500	650/640	400/380	970/970	950/950	450/-
Golden Hills-6.20	230/245	-/-	113/149	247/247	140/143	177/190	249/249	216/216	249/249	325/325	-/-	302/302	219/219	107/107	241/241	null/null	217/217	470/470	610/600	690/690	610/610	610/600	500/500	650/650	400/380	970/970	950/930	450/-
Golden Hills-6.21	230/245	-/-	113/149	-/-	140/143	-/190	249/249	216/216	249/249	325/325	230/245	302/302	219/219	107/107	241/241	191/191	217/217	470/470	610/600	690/690	610/610	610/600	490/500	650/640	400/380	970/970	950/930	450/-
Golden Hills-6.23	230/245	-/-	137/149	247/247	140/143	177/190	249/249	216/216	249/249	325/325	-/-	-/-	-/-	-/-	241/241	205/205	217/217	470/470	610/600	690/690	610/610	610/600	490/500	650/640	380/380	970/950	950/930	450/440
Golden Hills-6.24	230/245	-/-	137/149	247/247	140/143	177/190	249/249	216/216	249/249	-/-	230/-	302/302	219/219	107/107	241/241	202/202	217/217	470/470	610/610	690/690	610/610	610/600	490/500	650/640	380/380	970/-	950/950	450/450
Golden Hills-6.25	230/245	-/-	137/149	247/247	140/143	177/190	249/249	216/216	249/249	325/325	230/245	302/302	219/219	107/107	241/241	205/205	217/217	470/470	610/600	690/690	610/610	610/600	490/500	650/640	380/380	970/950	950/930	450/440
Golden Hills-6.7	230/245	-/-	137/149	247/247	140/143	177/190	249/249	216/216	249/249	-/-	-/-	-/-	-/-	-/-	241/241	205/205	217/217	470/470	610/600	690/690	610/610	610/600	490/500	650/640	380/380	970/950	950/930	450/440
Golden Hills-6.8	230/245	237/237	137/149	-/-	140/143	177/190	249/249	216/216	-/-	325/325	230/245	-/-	219/219	107/107	241/241	202/202	217/217	470/470	610/600	690/690	610/610	610/600	490/500	650/640	380/380	970/950	950/930	450/440
Golden Hills-6.9	230/245	237/237	137/149	247/247	140/143	177/190	249/249	216/216	249/249	325/325	230/245	302/302	219/219	107/107	241/241	205/205	217/217	470/470	610/600	690/690	610/610	610/600	480/500	650/640	380/380	970/950	950/930	450/450
Lost Hills-5.11	230/245	237/237	149/149	247/247	140/140	177/190	-/-	216/216	249/291	325/325	230/245	302/302	219/219	107/107	241/241	205/205	217/217	470/470	610/610	690/690	610/610	610/600	480/500	650/650	400/380	970/950	950/930	450/450
Lost Hills-5.12	230/245	237/237	113/149	247/247	140/140	177/190	249/249	216/216	249/291	325/325	230/245	302/302	219/219	107/107	241/241	202/202	217/217	470/470	610/600	690/690	610/610	610/600	480/500	650/640	400/380	970/950	950/930	450/450
Lost Hills-5.13	230/245	237/237	113/149	247/247	140/140	168/190	249/249	216/216	249/291	325/325	230/245	302/302	219/219	107/107	241/241	191/191	217/217	470/470	610/610	690/690	610/610	610/600	480/500	650/640	400/380	970/950	950/930	450/440
Lost Hills-5.15	230/245	237/237	-/-	275/275	140/140	177/190	249/249	216/216	249/-	325/325	-/-	-/-	-/-	-/-	241/241	205/205	217/217	470/470	610/600	690/690	610/610	610/600	480/500	650/640	400/380	970/950	950/930	450/450
Lost Hills-5.16	230/245	237/237	137/149	247/247	140/140	177/190	249/249	216/216	249/-	325/325	230/245	302/302	219/219	107/107	241/241	202/202	217/217	470/470	610/610	690/690	610/610	610/600	480/500	650/650	400/380	970/970	950/950	-/-
Lost Hills-5.17	230/245	237/237	137/149	247/247	140/140	177/190	249/249	216/216	249/291	325/325	230/245	302/302	219/219	107/107	241/241	202/205	217/217	470/470	610/610	690/690	610/610	610/600	480/500	650/650	400/380	970/950	950/950	450/450
Lost Hills-5.19	230/245	237/237	149/149	247/247	140/140	177/190	249/249	216/216	249/-	325/325	230/245	302/302	219/219	107/107	241/241	205/205	217/217	470/470	610/600	690/690	610/610	610/600	480/500	650/640	400/380	970/950	950/930	450/440
Lost Hills-5.20	230/245	237/237	-/-	247/247	140/140	177/190	-/-	216/216	-/-	325/325	230/245	302/302	219/219	107/107	241/241	202/202	217/217	470/470	610/610	690/690	610/610	610/600	480/500	650/640	400/380	970/970	950/950	-/450
Lost Hills-5.21	230/245	237/237	113/149	247/247	140/140	177/190	-/-	216/216	249/291	325/325	230/245	302/302	219/219	107/107	241/241	191/191	217/217	470/470	610/610	690/690	610/610	610/600	480/500	650/640	400/380	970/970	950/930	450/440
Lost Hills-5.23	230/245	237/237	137/149	247/247	140/140	177/190	249/249	216/216	249/-	325/325	-/-	-/-	-/-	-/-	241/241	205/205	217/217	470/470	610/600	690/690	610/610	610/600	480/500	650/640	400/380	970/950	950/930	450/440
Lost Hills-5.24	230/245	237/237	137/149	247/247	140/140	177/190	249/249	216/216	249/291	325/325	230/245	-/-	219/219	-/-	241/241	202/202	217/217	470/470	610/600	690/690	610/610	610/600	480/500	650/640	400/380	970/950	950/930	450/450
Lost Hills-5.25	230/245	237/237	-/-	247/247	140/140	177/190	249/249	216/216	249/291	325/325	230/245	302/302	219/219	107/107	241/241	205/205	217/217	470/470	610/600	690/690	610/610	610/600	480/500	650/640	400/380	970/950	950/930	450/450
Lost Hills-5.7	230/245	237/237	137/149	247/247	140/140	177/190	249/249	216/216	249/	325/325	230/245	302/302	219/219	-/-	241/241	205/205	217/217	470/470	610/600	690/690	610/610	610/600	480/500	650/640	400/380	970/950	950/930	450/440
Lost Hills-5.8	230/245	237/237	137/149	247/247	140/140	177/190	-/-	-/-	-/-	325/325	230/245	302/302	219/219	107/107	241/241	202/202	217/217	470/470	610/600	690/690	610/610	610/600	480/500	650/640	400/380	970/950	950/930	450/450
Lost Hills-5.9	230/245	237/237	137/149	247/247	140/140	177/190	249/249	216/216	249/291	325/325	230/245	302/302	219/219	107/107	241/241	205/205	217/217	470/470	610/600	690/690	610/610	610/600	480/500	650/650	400/380	970/950	950/930	450/450
Randy-5.10	230/245	237/237	137/149	247/247	140/140	177/190	249/249	216/216	249/291	325/325	230/245	302/302	219/219	107/107	241/241	202/205	217/217	470/470	610/600	690/690	610/610	610/600	480/500	650/640	390/390	970/950	950/930	450/450
Randy-5.14	230/245	237/237	113/149	247/247	140/140	166/190	249/249	216/216	249/291	325/325	230/245	302/302	219/219	-/-	241/241	null/null	217/223	470/470	610/600	690/690	610/610	610/600	480/500	650/650	390/390	970/970	950/950	450/450
Randy-5.18	230/245	237/237	137/149	247/247	140/140	177/190	-/-	216/216	249/291	325/325	230/245	-/-	219/219	107/107	241/241	202/205	217/217	470/470	610/610	690/690	610/610	610/600	480/500	650/640	390/390	970/-	950/930	450/450
Randy-5.22	230/245	237/237	113/149	247/247	140/140	166/190	249/249	216/216	249/291	325/325	230/245	302/302	219/219	107/107	241/241	191/191	217/217	470/470	610/600	690/690	610/610	610/600	480/500	650/650	390/390	970/950	950/930	450/440
Randy-5.26	230/245	237/237	137/149	247/247	140/140	177/190	249/249	216/216	249/291	325/325	230/245	-/-	219/219	107/107	241/241	null/null	217/217	470/470	610/600	690/690	610/610	610/610	480/500	650/640	390/390	970/970	950/950	450/450
Randy-6.10	230/245	237/237	137/149	247/247	140/140	177/190	249/249	216/216	249/291	325/325	-/-	302/302	219/219	107/107	241/245	202/202	217/217	470/470	610/600	690/690	610/610	610/600	480/500	650/640	400/400	970/950	950/930	450/450
Randy-6.14	230/245	-/-	113/149	247/247	140/140	166/190	249/249	216/216	249/291	325/325	230/245	-/-	219/219	107/107	241/241	null/null	217/217	470/470	610/610	690/690	610/610	610/600	480/500	650/640	400/400	970/950	950/930	450/440
Randy-6.18	230/245	237/237	137/149	247/247	140/140	177/190	249/249	216/216	249/249	325/325	230/245	302/302	219/219	107/107	241/241	202/202	217/217	470/470	610/600	690/690	610/610	610/600	480/500	650/650	400/400	970/-	950/950	450/450
Randy-6.22	230/245	237/237	113/149	-/-	140/140	166/190	249/249	216/216	249/249	325/325	230/245	302/302	219/219	107/107	241/241	191/191	217/217	470/470	610/600	690/690	610/610	610/600	480/500	650/640	400/380	970/950	950/930	450/440
Randy-6.26	230/245	-/-	137/149	247/247	140/140	177/190	249/249	216/216	249/249	325/325	230/245	302/302	219/219	107/107	241/241	202/202	217/217	470/470	610/600	690/690	610/610	610/600	480/500	650/640	400/400	970/950	950/930	450/440

## Sheet: Table S3
Post-hoc test results from the Pairwise PerMANOVAs (Multivariate ANalysis Of VAriance) between the three groups and the hybrid sample (P. integerrima x P. vera). Significant comparisons (at p<0.05) are Bonferroni corrected and are shown in green
	P. vera	P. int x P. vera	P. integerrima	P. terebinthus
P. vera		0.0102	0.0001	0.0002
P. int x P. vera	0.0102		0.1669	0.2452
P. integerrima	0.0001	0.1669		0.001
P. terebinthus	0.0002	0.2452	0.001

## Sheet: Table S4
Results of Structure Analysis (Q≥0.8) with 27 EST-SRRs and distribution of the accessions in the 3 main sub populations and the admixed group. The Admixed samples were insert at the end of each group using the the highest value between Q1, Q2 and Q3
SP1 - American						SP2 - Italian Traditional						SP3 - Mediterranean Area						Admixed
Samples	Q1	Q2	Q3	Origin		Samples	Q1	Q2	Q3	Origin		Samples	Q1	Q2	Q3	Origin		Samples	Q1	Q2	Q3	Origin
GoldenHills-6.25	0.98	0.011	0.009	USA		Rashiti-1.8	0.013	0.981	0.006	IRAN		Greco-4.11	0.007	0.005	0.989	--		Bronte-1.23	0.744	0.215	0.041	ITA
GoldenHills-6.17	0.98	0.01	0.01	USA		Rashiti-1.9	0.013	0.98	0.007	IRAN		Greco(M)-2.23	0.007	0.006	0.987	--		LostHills-5.12	0.687	0.207	0.106	USA
GoldenHills-6.23	0.978	0.011	0.011	USA		Cerasuola-3.7	0.012	0.98	0.007	ITA		Greco(M)-2.2	0.008	0.006	0.986	--		Insolia-3.5	0.651	0.254	0.095	ITA
GoldenHills-6.7	0.978	0.01	0.011	USA		Bronte-1.26	0.014	0.978	0.008	ITA		Aegina-3.20	0.018	0.009	0.973	GRE		Bronte-1.24	0.609	0.263	0.128	ITA
GoldenHills-6.9	0.976	0.011	0.013	USA		Tignusa-1.16	0.013	0.978	0.009	ITA		RedAleppo-2.12	0.022	0.01	0.968	SYR		Larnaka-4.10	0.518	0.016	0.466	CYP
LostHills-5.7	0.976	0.012	0.012	USA		Napoletana-2.7	0.013	0.978	0.009	ITA		Aegina-3.18	0.022	0.014	0.965	GRE		GoldenHills-6.12	0.499	0.243	0.258	USA
Rashiti-1.10	0.975	0.014	0.011	IRAN		Unknown(F)-2.24	0.013	0.978	0.009	--		RedAleppo-2.10	0.026	0.015	0.959	SYR		Baglio-3.14	0.486	0.314	0.2	ITA
GoldenHills-6.11	0.974	0.014	0.012	USA		Bianca-2.16	0.014	0.977	0.009	ITA		Sfax-1.13	0.031	0.011	0.958	TUN		Randy(M)-5.14	0.01	0.778	0.212	USA
GoldenHills-6.15	0.973	0.015	0.012	USA		Bronte-1.25	0.015	0.976	0.01	ITA		Aegina-3.19	0.032	0.01	0.958	GRE		Napoletana-2.1	0.132	0.723	0.145	ITA
GoldenHills-6.8	0.973	0.012	0.015	USA		Tignusa-1.17	0.014	0.974	0.012	ITA		RedAleppo-2.9	0.035	0.008	0.957	SYR		Larnaka-4.9	0.022	0.712	0.266	CYP
GoldenHills-6.19	0.972	0.016	0.012	USA		LostHills-5.13	0.018	0.973	0.009	USA		Aegina-3.17	0.043	0.011	0.947	GRE		Rashiti-1.7	0.255	0.699	0.046	IRAN
LostHills-5.19	0.971	0.016	0.013	USA		Randy(M)-6.14	0.017	0.971	0.012	USA		Iraq-1.3	0.066	0.015	0.919	--		Insolia-3.3	0.244	0.577	0.179	ITA
LostHills-5.23	0.971	0.013	0.016	USA		Ask(M)-2.8	0.014	0.971	0.016	ISR		Sfax-1.15	0.011	0.086	0.903	TUN		M-502(M)-4.2	0.225	0.015	0.76	ITA
LostHills-5.9	0.97	0.014	0.017	USA		Randy(M)-6.22	0.022	0.969	0.009	USA		Unknown(F)-4.26	0.123	0.022	0.855	--		Randy(M)-6.10	0.11	0.204	0.687	USA
Unknown(M)-4.24	0.969	0.019	0.012	--		Cerasuola-3.6	0.025	0.966	0.01	ITA		Sfax-1.14	0.02	0.13	0.85	TUN		Larnaka-4.13	0.307	0.018	0.675	CYP
M-502(M)-2.11	0.968	0.012	0.02	ITA		LostHills-5.21	0.035	0.952	0.013	USA		Sfax-1.12	0.119	0.034	0.847	TUN		Aegina-3.16	0.006	0.452	0.542	GRE
Bianca-2.19	0.968	0.018	0.014	ITA		Napoletana-2.6	0.027	0.944	0.03	ITA		RedAleppo-2.15	0.011	0.144	0.845	SYR		Larnaka-4.12	0.449	0.015	0.536	CYP
Bianca-2.21	0.968	0.018	0.014	ITA		Baglio-3.15	0.03	0.942	0.027	ITA		Iraq-1.4	0.147	0.012	0.841	--		Ask(M)-4.5	0.248	0.238	0.515	ISR
GoldenHills-6.16	0.968	0.015	0.017	USA		GoldenHills-6.21	0.06	0.931	0.01	USA		Randy(M)-5.18	0.143	0.025	0.832	USA		Larnaka-4.15	0.248	0.29	0.461	CYP
Bronte-1.21	0.967	0.015	0.018	ITA		Randy(M)-5.22	0.012	0.917	0.071	USA		Iraq-1.5	0.165	0.016	0.819	--
Napoletana-2.3	0.966	0.016	0.017	ITA		GoldenHills-6.13	0.102	0.886	0.013	USA		Randy(M)-5.10	0.163	0.02	0.817	USA
LostHills-5.25	0.964	0.018	0.018	USA		GoldenHills-6.20	0.097	0.87	0.032	USA		Randy(M)-5.26	0.04	0.155	0.805	USA
Cerasuola-3.10	0.963	0.024	0.014	ITA								Naz(M)-2.14	0.044	0.151	0.805	TUR
Insolia-3.4	0.962	0.022	0.016	ITA								Sfax-1.11	0.162	0.039	0.8	TUN
LostHills-5.11	0.96	0.021	0.019	USA
GoldenHills-6.24	0.959	0.017	0.024	USA
Rashiti-1.6	0.956	0.026	0.018	IRAN
Randy(M)-6.26	0.955	0.018	0.026	USA
LostHills-5.17	0.955	0.018	0.028	USA
Tignusa-1.18	0.953	0.016	0.031	ITA
Cerasuola-3.9	0.949	0.026	0.025	ITA
Insolia-3.1	0.946	0.021	0.033	ITA
LostHills-5.8	0.944	0.017	0.039	USA
Unknown(M)-4.1	0.94	0.013	0.047	--
Randy(M)-6.18	0.936	0.023	0.041	USA
LostHills-5.16	0.934	0.028	0.038	USA
LostHills-5.24	0.924	0.02	0.056	USA
Insolia-3.2	0.898	0.059	0.044	ITA
Bianca-2.18	0.894	0.031	0.075	ITA
LostHills-5.15	0.888	0.022	0.089	USA
LostHills-5.20	0.879	0.071	0.05	USA
Napoletana-2.4	0.87	0.077	0.053	ITA
Baglio-3.12	0.84	0.047	0.113	ITA
Baglio-3.13	0.8	0.088	0.112	ITA
